# Supplementary material for: Impact of Preparticipating Hypohydration on Cardiopulmonary Exercise Capacity in Ambitious Recreational Athletes
Source: Nutrients. 2023 Jul 27;15(15):3333. doi: 10.3390/nu15153333 (PMC10421152; doi:10.3390/nu15153333)
Supplement: Supplementary file 1 [file nutrients-15-03333-s001.zip]

Archive with 1 entries (1 files):
- nutrients-2453809-supplementary.pdf
